# Supplementary material for: Enhanced White Matter Fiber Tracts in Advanced Jazz Improvisers
Source: Brain Sci. 2021 Apr 16;11(4):506. doi: 10.3390/brainsci11040506 (PMC8073640; doi:10.3390/brainsci11040506)
Supplement: Supplementary file 1 [file brainsci-11-00506-s001.zip]

Archive with 1 entries (1 files):
- brainsci-1177262-supplementary.pdf
